# Supplementary material for: Systematic cross-validation of 454 sequencing and pyrosequencing for the exact quantification of DNA methylation patterns with single CpG resolution
Source: BMC Biotechnol. 2011 Jan 14;11:6. doi: 10.1186/1472-6750-11-6 (PMC3032674; doi:10.1186/1472-6750-11-6)
Supplement: Additional File 1 — Number of reads for all loci in all 10 HCC specimens [file 1472-6750-11-6-S1.XLS]

## Sheet: Tabelle2
	Additional Table 1
	Number of 454 sequencing reads per gene in all 10 HCC specimens
															amplicon
		1	2	3	4	5	6	7	8	9	10	sum	mean		length	GC conten [%]	sec struca	sec strucb
	MINT31	379	391	183	954	116	115	77	82	60	57	2414	241.4		168	38	-3.6	-3.01
	MAL	721	761	478	389	327	326	559	295	315	297	4468	446.8		162	42	-11	-7.74
	LINE1	898	767	491	494	494	385	300	207	195	214	4445	444.5		156	40	-8	-6.18
	GSTP1	957	938	556	768	399	667	657	270	170	189	5571	557.1		141	55	-11	-9.91
	miR1-1	888	699	651	424	1487	321	605	372	192	109	5748	574.8		145	41	-5.9	-3.9
	miR34a	859	689	490	179	194	122	202	175	162	112	3184	318.4		138	58	-18.2	-19.44
	miR596	93	60	63	61	11	13	9	16	36	5	367	36.7		243	40	-14.1	-13.98
	miR663	52	56	34	9	9	6	9	2	0	2	179	17.9		312	54	-34.1	-31.01
	miR9-3	73	205	65	125	7	18	34	52	27	17	623	62.3		227	54	-14.3	-16.76
	p16	475	272	151	121	47	42	21	18	25	19	1191	119.1		259	60	-24.5	-19.69
	RASSF1A	382	507	447	172	122	104	216	167	137	114	2368	236.8		136	47	-3.6	-4.13
	SOCS1	902	1612	469	759	334	127	204	193	374	217	5191	519.1		150	46	-9.85	-9.27
	a: kcal/mol according to "The mfold Web Server" (http://mfold.rna.albany.edu/?q=mfold)
	b: kcal/mol according to the "Vienna RNA WebServer" (http://rna.tbi.univie.ac.at/)
