# Supplementary material for: Systematic cross-validation of 454 sequencing and pyrosequencing for the exact quantification of DNA methylation patterns with single CpG resolution
Source: BMC Biotechnol. 2011 Jan 14;11:6. doi: 10.1186/1472-6750-11-6 (PMC3032674; doi:10.1186/1472-6750-11-6)
Supplement: Additional File 9 — Primer sequences. [file 1472-6750-11-6-S9.XLS]

## Sheet: Tabelle1
Additional Table 4
454 primers:
Name	Primer sequence (including tag ) Forward	Name	Primer sequence Reverse
MINT31 F1	ACGAGTGCGTGTTTAGGGGTGATGGTTTTA	MINT31 R	AAACACTTCCCCAACATCTAC
MINT31 F2	ACGCTCGACAGTTTAGGGGTGATGGTTTTA
MINT31 F3	AGACGCACTCGTTTAGGGGTGATGGTTTTA
MINT31 F4	AGCACTGTAGGTTTAGGGGTGATGGTTTTA
MINT31 F5	ATCAGACACGGTTTAGGGGTGATGGTTTTA
MINT31 F6	ATATCGCGAGGTTTAGGGGTGATGGTTTTA
MINT31 F7	CGTGTCTCTAGTTTAGGGGTGATGGTTTTA
MINT31 F8	CTCGCGTGTCGTTTAGGGGTGATGGTTTTA
MINT31 F9	TAGTATCGCGTTTAGGGGTGATGGTTTTA
MINT31 F10	TCTCTATGCGGTTTAGGGGTGATGGTTTTA
GSTP1 F1	ACGAGTGCGTTTTGGGAAAGAGGGAAAGGTT	GSTP1 R	CTCTTCTAAAAAATCCCRCRAA
GSTP1 F2	ACGCTCGACATTTGGGAAAGAGGGAAAGGTT
GSTP1 F3	AGACGCACTCTTTGGGAAAGAGGGAAAGGTT
GSTP1 F4	AGCACTGTAGTTTGGGAAAGAGGGAAAGGTT
GSTP1 F5	ATCAGACACGTTTGGGAAAGAGGGAAAGGTT
GSTP1 F6	ATATCGCGAGTTTGGGAAAGAGGGAAAGGTT
GSTP1 F7	CGTGTCTCTATTTGGGAAAGAGGGAAAGGTT
GSTP1 F8	CTCGCGTGTCTTTGGGAAAGAGGGAAAGGTT
GSTP1 F9	TAGTATCGCTTTGGGAAAGAGGGAAAGGTT
GSTP1 F10	TCTCTATGCGTTTGGGAAAGAGGGAAAGGTT
SOCS1 F1	ACGAGTGCGTGTGAAGATGGTTTYGGGATTT	SOCS1 R	CAACRAAACCCCCAACATAC
SOCS1 F2	ACGCTCGACAGTGAAGATGGTTTYGGGATTT
SOCS1 F3	AGACGCACTCGTGAAGATGGTTTYGGGATTT
SOCS1 F4	AGCACTGTAGGTGAAGATGGTTTYGGGATTT
SOCS1 F5	ATCAGACACGGTGAAGATGGTTTYGGGATTT
SOCS1 F6	ATATCGCGAGGTGAAGATGGTTTYGGGATTT
SOCS1 F7	CGTGTCTCTAGTGAAGATGGTTTYGGGATTT
SOCS1 F8	CTCGCGTGTCGTGAAGATGGTTTYGGGATTT
SOCS1 F9	TAGTATCGCGTGAAGATGGTTTYGGGATTT
SOCS1 F10	TCTCTATGCGGTGAAGATGGTTTYGGGATTT
P16 F1	ACGAGTGCGTGGGTTGGTTGGTTATTAGA	P16 R	TACAAACCCTCTACCCACCTAAAT
P16 F2	ACGCTCGACAGGGTTGGTTGGTTATTAGA
P16 F3	AGACGCACTCGGGTTGGTTGGTTATTAGA
P16 F4	AGCACTGTAGGGGTTGGTTGGTTATTAGA
P16 F5	ATCAGACACGGGGTTGGTTGGTTATTAGA
P16 F6	ATATCGCGAGGGGTTGGTTGGTTATTAGA
P16 F7	CGTGTCTCTAGGGTTGGTTGGTTATTAGA
P16 F8	CTCGCGTGTCGGGTTGGTTGGTTATTAGA
P16 F9	TAGTATCGCGGGTTGGTTGGTTATTAGA
P16 F10	TCTCTATGCGGGGTTGGTTGGTTATTAGA
miR 1-1 F1	ACGAGTGCGTTGGGGTTAAATTTATTTTGAATTTG	miR 1-1 R	CTCCTAACCCTAACRTAACTAAAAAAAC
miR 1-1 F2	ACGCTCGACATGGGGTTAAATTTATTTTGAATTTG
miR 1-1 F3	AGACGCACTCTGGGGTTAAATTTATTTTGAATTTG
miR 1-1 F4	AGCACTGTAGTGGGGTTAAATTTATTTTGAATTTG
miR 1-1 F5	ATCAGACACGTGGGGTTAAATTTATTTTGAATTTG
miR 1-1 F6	ATATCGCGAGTGGGGTTAAATTTATTTTGAATTTG
miR 1-1 F7	CGTGTCTCTATGGGGTTAAATTTATTTTGAATTTG
miR 1-1 F8	CTCGCGTGTCTGGGGTTAAATTTATTTTGAATTTG
miR 1-1 F9	TAGTATCGCTGGGGTTAAATTTATTTTGAATTTG
miR 1-1 F10	TCTCTATGCGTGGGGTTAAATTTATTTTGAATTTG
MAL F1	ACGAGTGCGTGTATAGTTGGGAGTAATTTTTTA	MAL R	CCACAAACTAAAAATCTACAATA
MAL F2	ACGCTCGACAGTATAGTTGGGAGTAATTTTTTA
MAL F3	AGACGCACTCGTATAGTTGGGAGTAATTTTTTA
MAL F4	AGCACTGTAGGTATAGTTGGGAGTAATTTTTTA
MAL F5	ATCAGACACGGTATAGTTGGGAGTAATTTTTTA
MAL F6	ATATCGCGAGGTATAGTTGGGAGTAATTTTTTA
MAL F7	CGTGTCTCTAGTATAGTTGGGAGTAATTTTTTA
MAL F8	CTCGCGTGTCGTATAGTTGGGAGTAATTTTTTA
MAL F9	TAGTATCGCGTATAGTTGGGAGTAATTTTTTA
MAL F10	TCTCTATGCGGTATAGTTGGGAGTAATTTTTTA
RASSF1A F1	ACGAGTGCGTAGTTTGGATTTTGGGGGAGG	RASSF1A R	CAACTCAATAAACTCAAACTCCCC
RASSF1A F2	ACGCTCGACAAGTTTGGATTTTGGGGGAGG
RASSF1A F3	AGACGCACTCAGTTTGGATTTTGGGGGAGG
RASSF1A F4	AGCACTGTAGAGTTTGGATTTTGGGGGAGG
RASSF1A F5	ATCAGACACGAGTTTGGATTTTGGGGGAGG
RASSF1A F6	ATATCGCGAGAGTTTGGATTTTGGGGGAGG
RASSF1A F7	CGTGTCTCTAAGTTTGGATTTTGGGGGAGG
RASSF1A F8	CTCGCGTGTCAGTTTGGATTTTGGGGGAGG
RASSF1A F9	TAGTATCGCAGTTTGGATTTTGGGGGAGG
RASSF1A F10	TCTCTATGCGAGTTTGGATTTTGGGGGAGG
miR34a F1	ACGAGTGCGTGGGATTTYGGTTTTGGGTAG	miR34a R	AATCCTAATCCTCATCCCCTTC
miR34a F2	ACGCTCGACAGGGATTTYGGTTTTGGGTAG
miR34a F3	AGACGCACTCGGGATTTYGGTTTTGGGTAG
miR34a F4	AGCACTGTAGGGGATTTYGGTTTTGGGTAG
miR34a F5	ATCAGACACGGGGATTTYGGTTTTGGGTAG
miR34a F6	ATATCGCGAGGGGATTTYGGTTTTGGGTAG
miR34a F7	CGTGTCTCTAGGGATTTYGGTTTTGGGTAG
miR34a F8	CTCGCGTGTCGGGATTTYGGTTTTGGGTAG
miR34a F9	TAGTATCGCGGGATTTYGGTTTTGGGTAG
miR34a F10	TCTCTATGCGGGGATTTYGGTTTTGGGTAG
LINE1 F1	ACGAGTGCGTTGATTTTTGTATTTTTATTTGAGGT	LINE1 R	AAAAAAAAACTCCCTAACCCC
LINE1 F2	ACGCTCGACATGATTTTTGTATTTTTATTTGAGGT
LINE1 F3	AGACGCACTCTGATTTTTGTATTTTTATTTGAGGT
LINE1 F4	AGCACTGTAGTGATTTTTGTATTTTTATTTGAGGT
LINE1 F5	ATCAGACACGTGATTTTTGTATTTTTATTTGAGGT
LINE1 F6	ATATCGCGAGTGATTTTTGTATTTTTATTTGAGGT
LINE1 F7	CGTGTCTCTATGATTTTTGTATTTTTATTTGAGGT
LINE1 F8	CTCGCGTGTCTGATTTTTGTATTTTTATTTGAGGT
LINE1 F9	TAGTATCGCTGATTTTTGTATTTTTATTTGAGGT
LINE1 F10	TCTCTATGCGTGATTTTTGTATTTTTATTTGAGGT
miR 663 F1	ACGAGTGCGTTTTTTTYGAGTAAGGGGAGGATTT	miR 663 R	AAACTCAACRCCAAAACCACAT
miR 663 F2	ACGCTCGACATTTTTTYGAGTAAGGGGA GGATTT
miR 663 F3	AGACGCACTCTTTTTTYGAGTAAGGGGA GGATTT
miR 663 F4	AGCACTGTAGTTTTTTYGAGTAAGGGGA GGATTT
miR 663 F5	ATCAGACACGTTTTTTYGAGTAAGGGGA GGATTT
miR 663 F6	ATATCGCGAGTTTTTTYGAGTAAGGGGA GGATTT
miR 663 F7	CGTGTCTCTATTTTTTYGAGTAAGGGGA GGATTT
miR 663 F8	CTCGCGTGTCTTTTTTYGAGTAAGGGGA GGATTT
miR 663 F9	TAGTATCGCTTTTTTYGAGTAAGGGGA GGATTT
miR 663 F10	TCTCTATGCGTTTTTTYGAGTAAGGGGA GGATTT
miR596 F1	ACGAGTGCGTTTTYGTTTAGTAGTTTGATTGAGG	miR596 R	CAAAAACAATAACCTAAACAACA
miR596 F2	ACGCTCGACATTTYGTTTAGTAGTTTGATTGAGG
miR596 F3	AGACGCACTCTTTYGTTTAGTAGTTTGATTGAGG
miR596 F4	AGCACTGTAGTTTYGTTTAGTAGTTTGATTGAGG
miR596 F5	ATCAGACACGTTTYGTTTAGTAGTTTGATTGAGG
miR596 F6	ATATCGCGAGTTTYGTTTAGTAGTTTGATTGAGG
miR596 F7	CGTGTCTCTATTTYGTTTAGTAGTTTGATTGAGG
miR596 F8	CTCGCGTGTCTTTYGTTTAGTAGTTTGATTGAGG
miR596 F9	TAGTATCGCTTTYGTTTAGTAGTTTGATTGAGG
miR596 F10	TCTCTATGCGTTTYGTTTAGTAGTTTGATTGAGG
miR 9-3 F1	ACGAGTGCGTTTGAATGGGAGTTTGTGATTG	miR 9-3 R	CATTTCTCCCCTACTCCCC
miR 9-3 F2	ACGCTCGACATTGAATGGGAGTTTGTGATTG
miR 9-3 F3	AGACGCACTCTTGAATGGGAGTTTGTGATTG
miR 9-3 F4	AGCACTGTAGTTGAATGGGAGTTTGTGATTG
miR 9-3 F5	ATCAGACACGTTGAATGGGAGTTTGTGATTG
miR 9-3 F6	ATATCGCGAGTTGAATGGGAGTTTGTGATTG
miR 9-3 F7	CGTGTCTCTATTGAATGGGAGTTTGTGATTG
miR 9-3 F8	CTCGCGTGTCTTGAATGGGAGTTTGTGATTG
miR 9-3 F9	TAGTATCGCTTGAATGGGAGTTTGTGATTG
miR 9-3 F10	TCTCTATGCGTTGAATGGGAGTTTGTGATTG
Pyrosequencing primers
Name	Primer sequence Forward	Name	Primer sequence Reverse
MINT31	GTTTAGGGGTGATGGTTTTAG	MINT31	AAACACTTCCCCAACATCTAC
MINT31 pyro	GTGGTGATGGAGGTTAT
GSTP1	TTTGGGAAAGAGGGAAAGGTT	GSTP1	CTCTTCTAAAAAATCCCRCRAA
GSTP1 pyro	GATTTTAGGGYGTTTTTTT
SOCS1	GTGAAGATGGTTTYGGGATTT	SOCS1	CAACRAAACCCCCAACATAC
SOCS1 pyro	GTTTTTATTTGGATGGTAG
MAL	GTATAGTTGGGAGTAATTTTTTA	MAL	CCACAAACTAAAAATCTACAATA
MAL pyro	TAGTATTAAGTAGAGAGGT
P16	GAGGGGTTGGTTGGTTATTAGA	P16	TACAAACCCTCTACCCACCTAAAT
P16 pyro	TGGTTATTAGAGGGTG
RASSF1A	AGTTTGGATTTTGGGGGAGG	RASSF1A	CAACTCAATAAACTCAAACTCCCC
RASSF1A pyro	GGGTTYGTTTTGTGGTTT
miR34a	GGGATTTYGGTTTTGGGTAG	miR34a	AATCCTAATCCTCATCCCCTTC
miR34a pyro	TCCTCATCCCCTTCAC
miR1-1	TGGGGTTAAATTTATTTTGAATTTG	miR1-1	CTCCTAACCCTAAGRTAACTAAAAAAAC
miR1-1 pyro	GGGGGTAGGGATTTT
miR9-3	TTGAATGGGAGTTTGTGATTG	miR9-3	CATTTCTCCCCTACTCCCC
miR9-3 pyro	TGGATTGAYGTTATTTTTT
miR663	TTTTTTYGAGTAAGGGGAGGATTT	miR663	AAACTCAACRCCAAAACCACAT
miR663 pyro	CTTTCCCAAAACCAAAC
miR596	TYGTTTAGTAGTTTGATTGAGG	miR596	AAAACAATAACCTAAACAACACC
miR596 pyro	GTTTAGTGAGTTTTGAGG
LINE1	TTTTATTAGGGAGTGTTAGATAG	LINE1	AAAAAAAAACTCCCTAACCCC
LINE1 pyro	CCAAATAAAACAATACCTC

## Sheet: Tabelle2
(1) MINT31	done
(2) SOCS1	done
(3) P16	done
(4) miR 1-1	done
(5) LINE1	done
(6) miR34a	done
(7) miR 663	done
(8) GSTP1	done
(9) MAL	nearly done
(10) miR596	t4
(11) miR 9-3	t4
(12) RASSF1A	all tumors
